# Supplementary material for: Silicon-Enhanced PVA Hydrogels in Flexible Sensors: Mechanism, Applications, and Recycling
Source: Gels. 2024 Dec 2;10(12):788. doi: 10.3390/gels10120788 (PMC11675336; doi:10.3390/gels10120788)
Supplement: Supplementary file 1 [file gels-10-00788-s001.zip]

Archive with 1 entries (1 files):
- gels-3317060-supplementary.pdf
